# Supplementary material for: Low levels of very-long-chain n-3 PUFA in Atlantic salmon (Salmo salar) diet reduce fish robustness under challenging conditions in sea cages
Source: J Nutr Sci. 2017 Jun 28;6:e32. doi: 10.1017/jns.2017.28 (PMC5672314; doi:10.1017/jns.2017.28)
Supplement: Supplementary file 1 [file S2048679017000283sup.zip]

Archive with 2 entries (2 files):
- S2048679017000283sup002.doc
- S2048679017000283sup001.doc
